# Supplementary material for: Development of a loop-mediated isothermal amplification coupled lateral flow dipstick targeting erm(41) for detection of Mycobacterium abscessus and Mycobacterium massiliense
Source: AMB Express. 2019 Jan 23;9:11. doi: 10.1186/s13568-019-0734-4 (PMC6344564; doi:10.1186/s13568-019-0734-4)
Supplement: Supplementary file 1 — Additional file 1. MICs of 6 drugs for M. abscessus and M. massiliense. [file 13568_2019_734_MOESM1_ESM.xlsx]

## Sheet: Sheet1
Strains number	Clarithromycin 3d	Clarithromycin14d	Azithromycin	Amikacin	Levofloxacin	Moxifloxacin	Gatifloxacin	(μg/mL)
M. abscessus
ATCC 19977	0.5	64	4	8	16	4	2
C5	0.0625	2	1	16	16	4	4
C10	1	64	8	8	16	8	4
C14	1	64	4	16	32	4	8
C15	0.0625	2	4	16	16	4	4
C16	0.25	64	8	16	32	8	8
C22	0.5	>64	2	8	8	8	4
C23	0.5	64	4	4	8	4	4
C26	0.25	0.5	1	8	16	2	2
C27	1	>64	8	16	16	8	8
C28	0.5	64	32	8	16	4	8
C30	0.5	>64	2	16	16	8	8
C31	0.25	64	4	8	16	8	4
C33	0.125	0.25	2	16	16	16	16
C34	0.125	0.25	2	16	32	16	16
C35	0.25	64	16	8	16	4	8
C40	1	32	2	16	16	2	2
C41	0.25	>64	8	8	32	8	4
C42	0.125	64	2	8	32	4	4
C43	0.0625	64	16	16	32	8	4
C66	0.125	64	2	16	16	8	8
C80	0.25	64	16	16	16	4	8
D1	0.0625	2	8	16	16	4	4
D10	0.5	>64	4	4	16	4	4
D11	0.25	>64	4	16	32	4	2
D12	0.25	64	4	8	32	8	8
D19	0.25	64	2	8	32	8	8
D24	0.0625	8	4	8	16	8	4
D36	0.125	64	16	16	32	8	8
E1	1	64	4	8	16	4	4
E16	0.25	0.5	4	8	16	4	4
E25	0.0625	0.25	4	8	32	8	16
E27	8	>64	4	8	32	8	8
E42	0.25	64	8	16	32	8	4
E43	0.25	64	16	4	16	2	2
E44	0.5	>64	2	4	16	2	2
E46	0.25	64	8	16	16	4	4
E49	0.125	64	1	4	8	2	2
E50	0.25	64	16	8	16	4	4
E52	4	>64	2	4	32	8	8
E54	0.25	64	1	8	16	4	4
E55	16	>64	1	8	16	4	4
F2	0.0625	8	1	8	8	4	4
F4	0.25	64	4	16	32	8	8
F8	0.5	64	16	16	16	8	8
F10	1	>64	2	8	16	4	4
F11	0.125	64	8	16	16	4	4
F13	0.125	32	2	8	16	4	4
F15	0.5	64	8	16	16	4	4
F17	1	64	16	16	16	8	8
F18	0.0625	2	8	8	32	8	8
F19	0.25	64	8	8	32	8	8
M. massiliense
A26	0.0625	0.25	1	8	8	8	8
A27	0.125	0.25	8	4	16	4	4
A56	0.0625	0.25	8	8	16	4	4
A57	0.125	0.5	2	8	32	16	16
A69	0.0625	0.125	4	8	16	4	4
C2	0.25	2	2	16	16	8	8
C7	0.125	0.25	0.5	8	16	4	4
C20	0.25	0.5	2	4	16	8	8
C21	0.0625	0.25	0.25	8	16	2	2
C24	0.125	0.125	0.5	16	32	8	8
C29	0.125	0.25	1	16	16	8	8
C36	0.25	0.5	0.5	16	32	4	4
C44	0.125	0.25	4	16	16	8	8
C45	0.25	0.25	1	16	16	8	8
C47	0.5	0.5	8	16	16	8	4
C53	0.0625	0.125	16	32	64	32	16
C55	0.0625	0.25	8	16	8	8	4
C56	0.0625	0.25	16	32	32	16	16
C71	0.0625	1	8	8	16	4	4
C72	0.25	1	2	8	16	4	4
C75	0.25	0.5	8	32	32	16	16
C78	8	32	16	32	32	16	16
C79	0.5	1	8	64	64	32	16
C81	0.125	0.5	8	32	4	4	64
D14	0.0625	0.25	2	32	32	16	16
D18	0.0625	0.25	2	8	16	8	4
D20	0.125	0.125	2	16	16	8	8
E26	0.0625	0.5	4	32	32	16	8
E30	0.0625	0.0625	8	32	32	16	16
E31	0.0625	0.125	8	16	16	8	8
E33	0.0625	0.125	2	4	8	4	4
E34	0.0625	0.125	0.5	16	16	4	8
E38	0.0625	0.5	2	32	16	8	16
E41	0.0625	0.0625	0.5	32	32	8	16
E47	0.125	0.125	0.5	32	32	8	8
E57	0.125	0.5	4	64	64	16	16
E81	0.125	0.5	4	32	16	8	4
F3	0.0625	0.0625	1	8	16	8	8
F6	0.0625	0.0625	2	8	4	2	2
F7	0.125	0.25	0.25	16	8	2	2
F20	0.0625	0.25	4	16	16	8	4
F21	32	64	32	16	32	8	8
F22	0.125	0.25	1	16	32	4	4
F25	0.0625	0.5	2	16	32	8	8
F26	0.0625	0.125	2	16	32	16	16
F29	0.125	0.5	1	16	16	8	8
F32	0.25	0.5	4	16	32	8	8
F34	0.0625	0.125	1	8	16	4	4
F46	0.0625	2	1	16	32	16	16
F55	0.0625	0.125	1	8	32	8	8
F71	0.0625	0.25	2	16	16	8	8
F78	0.0625	0.5	4	8	32	4	8
F91	0.0625	0.125	2	16	16	8	8
